# Supplementary material for: Differentiation and Interconnection of the Bacterial Community Associated with Silene nigrescens Along the Soil-To-Plant Continuum in the Sub-Nival Belt of the Qiangyong Glacier
Source: Plants (Basel). 2025 Apr 11;14(8):1190. doi: 10.3390/plants14081190 (PMC12030249; doi:10.3390/plants14081190)
Supplement: Supplementary file 1 [file plants-14-01190-s001.zip]

Archive with 1 entries (1 files):
- plants-3521059-supplementary.pdf
